# Supplementary material for: Structural mechanisms for binding and activation of a contact-quenched fluorophore by RhoBAST
Source: Nat Commun. 2024 May 17;15:4206. doi: 10.1038/s41467-024-48478-9 (PMC11101630; doi:10.1038/s41467-024-48478-9)
Supplement: Supplementary file 4 — Supplementary Data 1 [file 41467_2024_48478_MOESM4_ESM.zip]

Archive with 13 entries (10 files):
- Supplementary Data 1/
- Supplementary Data 1/Coordinate and energy of TMR-DN /
- Supplementary Data 1/.DS_Store
- __MACOSX/Supplementary Data 1/._.DS_Store
- Supplementary Data 1/Parameter/
- Supplementary Data 1/Coordinate and energy of TMR-DN /TMR-DN.xyz-energy.zip
- __MACOSX/Supplementary Data 1/Coordinate and energy of TMR-DN /._TMR-DN.xyz-energy.zip
- Supplementary Data 1/Coordinate and energy of TMR-DN /.DS_Store
- __MACOSX/Supplementary Data 1/Coordinate and energy of TMR-DN /._.DS_Store
- Supplementary Data 1/Parameter/TMR-DN.itp
- __MACOSX/Supplementary Data 1/Parameter/._TMR-DN.itp
- Supplementary Data 1/Parameter/.DS_Store
- __MACOSX/Supplementary Data 1/Parameter/._.DS_Store
