# Supplementary material for: Structural mechanisms for binding and activation of a contact-quenched fluorophore by RhoBAST
Source: Nat Commun. 2024 May 17;15:4206. doi: 10.1038/s41467-024-48478-9 (PMC11101630; doi:10.1038/s41467-024-48478-9)
Supplement: Supplementary file 4 — Supplementary Data 1 [file 41467_2024_48478_MOESM4_ESM.zip › Supplementary Data 1/Parameter/TMR-DN.itp]

; REST with scaled coefficient of 1
[ atomtypes ]
   os    8     16.00000 0.000000 A   0.31560978   0.30375840
   cp    6     12.01000 0.000000 A   0.33152123   0.41337920
   ca    6     12.01000 0.000000 A   0.33152123   0.41337920
   ha    1      1.00800 0.000000 A   0.26254785   0.06736240
   nh    7     14.01000 0.000000 A   0.31899520   0.89956000
   c3    6     12.01000 0.000000 A   0.33977095   0.45103520
   h1    1      1.00800 0.000000 A   0.24219973   0.08702720
    c    6     12.01000 0.000000 A   0.33152123   0.41337920
    o    8     16.00000 0.000000 A   0.30481209   0.61211920
   ns    7     14.01000 0.000000 A   0.32499985   0.71128000
   hn    1      1.00800 0.000000 A   0.11064962   0.04184000
   nu    7     14.01000 0.000000 A   0.32499985   0.71128000
   no    7     14.01000 0.000000 A   0.33651026   0.35898720
[ moleculetype ]
; Name            nrexcl
TDN          3

[ atoms ]
     1     os      1    TDN     O0      1 -0.326100  16.00000
     2     cp      1    TDN     C0      2  0.446457  12.01000
     3     ca      1    TDN    CA1      3  0.457199  12.01000
     4     ca      1    TDN    CA2      4 -0.253362  12.01000
     5     ca      1    TDN    CA3      5 -0.032676  12.01000
     6     ha      1    TDN   HCA3      6  0.133316   1.00800
     7     ca      1    TDN    CA4      7 -0.319575  12.01000
     8     ha      1    TDN   HCA4      8  0.179550   1.00800
     9     ca      1    TDN    CA5      9  0.254187  12.01000
    10     ca      1    TDN    CA6     10 -0.469924  12.01000
    11     ha      1    TDN   HCA6     11  0.203742   1.00800
    12     nh      1    TDN     NA     12  0.083525  14.01000
    13     c3      1    TDN    CAA     13 -0.347738  12.01000
    14     h1      1    TDN   HAA1     14  0.139728   1.00800
    15     h1      1    TDN   HAA2     15  0.139728   1.00800
    16     h1      1    TDN   HAA3     16  0.139728   1.00800
    17     c3      1    TDN    CAB     17 -0.347738  12.01000
    18     h1      1    TDN   HAB1     18  0.139728   1.00800
    19     h1      1    TDN   HAB2     19  0.139728   1.00800
    20     h1      1    TDN   HAB3     20  0.139728   1.00800
    21     ca      1    TDN    CB1     21  0.457199  12.01000
    22     ca      1    TDN    CB2     22 -0.253362  12.01000
    23     ca      1    TDN    CB3     23 -0.032676  12.01000
    24     ha      1    TDN   HCB3     24  0.133316   1.00800
    25     ca      1    TDN    CB4     25 -0.319575  12.01000
    26     ha      1    TDN   HCB4     26  0.179550   1.00800
    27     ca      1    TDN    CB5     27  0.254187  12.01000
    28     ca      1    TDN    CB6     28 -0.469924  12.01000
    29     ha      1    TDN   HCB6     29  0.203742   1.00800
    30     nh      1    TDN     NB     30  0.083525  14.01000
    31     c3      1    TDN    CBA     31 -0.347738  12.01000
    32     h1      1    TDN   HBA1     32  0.139728   1.00800
    33     h1      1    TDN   HBA2     33  0.139728   1.00800
    34     h1      1    TDN   HBA3     34  0.139728   1.00800
    35     c3      1    TDN    CBB     35 -0.347738  12.01000
    36     h1      1    TDN   HBB1     36  0.139728   1.00800
    37     h1      1    TDN   HBB2     37  0.139728   1.00800
    38     h1      1    TDN   HBB3     38  0.139728   1.00800
    39     cp      1    TDN    CG1     39 -0.030488  12.01000
    40     ca      1    TDN    CG2     40  0.139291  12.01000
    41     ca      1    TDN    CG3     41 -0.199608  12.01000
    42     ha      1    TDN   HCG3     42  0.134848   1.00800
    43     ca      1    TDN    CG4     43 -0.155757  12.01000
    44     ca      1    TDN    CG5     44 -0.043230  12.01000
    45     ha      1    TDN   HCG5     45  0.121015   1.00800
    46     ca      1    TDN    CG6     46 -0.233666  12.01000
    47     ha      1    TDN   HCG6     47  0.110844   1.00800
    48      c      1    TDN    C2G     48  0.585678  12.01000
    49      o      1    TDN   O2G1     49 -0.685318  16.00000
    50      o      1    TDN   O2G2     50 -0.685318  16.00000
    51      c      1    TDN      C     51  0.682766  12.01000
    52      o      1    TDN      O     52 -0.572233  16.00000
    53     ns      1    TDN      N     53 -0.703823  14.01000
    54     hn      1    TDN     HN     54  0.358464   1.00800
    55     c3      1    TDN    CL1     55  0.266403  12.01000
    56     h1      1    TDN   HL11     56  0.038722   1.00800
    57     h1      1    TDN   HL12     57  0.038722   1.00800
    58     c3      1    TDN    CL2     58  0.163987  12.01000
    59     h1      1    TDN   HL21     59  0.031010   1.00800
    60     h1      1    TDN   HL22     60  0.031010   1.00800
    61     os      1    TDN    OL2     61 -0.583164  16.00000
    62     c3      1    TDN    CL3     62  0.383129  12.01000
    63     h1      1    TDN   HL31     63 -0.014784   1.00800
    64     h1      1    TDN   HL32     64 -0.014784   1.00800
    65     c3      1    TDN    CL4     65  0.242363  12.01000
    66     h1      1    TDN   HL41     66  0.008482   1.00800
    67     h1      1    TDN   HL42     67  0.008482   1.00800
    68     os      1    TDN    OL3     68 -0.573128  16.00000
    69     c3      1    TDN    CL5     69  0.279997  12.01000
    70     h1      1    TDN   HL51     70  0.025856   1.00800
    71     h1      1    TDN   HL52     71  0.025856   1.00800
    72     c3      1    TDN    CL6     72  0.048065  12.01000
    73     h1      1    TDN   HL61     73  0.077684   1.00800
    74     h1      1    TDN   HL62     74  0.077684   1.00800
    75     nu      1    TDN     NL     75 -0.327558  14.01000
    76     hn      1    TDN    HNL     76  0.257535   1.00800
    77     ca      1    TDN    CD1     77  0.108319  12.01000
    78     ca      1    TDN    CD2     78  0.087819  12.01000
    79     ca      1    TDN    CD3     79 -0.320725  12.01000
    80     ha      1    TDN   HCD3     80  0.240166   1.00800
    81     ca      1    TDN    CD4     81  0.149235  12.01000
    82     ca      1    TDN    CD5     82 -0.262887  12.01000
    83     ha      1    TDN   HCD5     83  0.209640   1.00800
    84     ca      1    TDN    CD6     84 -0.076328  12.01000
    85     ha      1    TDN   HCD6     85  0.127667   1.00800
    86     no      1    TDN    ND2     86  0.642445  14.01000
    87      o      1    TDN   OD21     87 -0.432286  16.00000
    88      o      1    TDN   OD22     88 -0.432286  16.00000
    89     no      1    TDN    ND4     89  0.666312  14.01000
    90      o      1    TDN   OD41     90 -0.450110  16.00000
    91      o      1    TDN   OD42     91 -0.450110  16.00000
[ bonds ]
;    ai     aj funct         c0         c1         c2         c3
      1      3     1   0.13688 287306.912000
      1     21     1   0.13688 287306.912000
      2      4     1   0.14056 289591.376000
      2     22     1   0.14056 289591.376000
      2     39     1   0.14829 225408.816000
      3      4     1   0.13986 296436.400000
      3     10     1   0.13986 296436.400000
      4      5     1   0.13986 296436.400000
      5      7     1   0.13986 296436.400000
      7      9     1   0.13986 296436.400000
      9     10     1   0.13986 296436.400000
      9     12     1   0.13500 260110.912000
     12     13     1   0.14613 214990.656000
     12     17     1   0.14613 214990.656000
     21     22     1   0.13986 296436.400000
     21     28     1   0.13986 296436.400000
     22     23     1   0.13986 296436.400000
     23     25     1   0.13986 296436.400000
     25     27     1   0.13986 296436.400000
     27     28     1   0.13986 296436.400000
     27     30     1   0.13500 260110.912000
     30     31     1   0.14613 214990.656000
     30     35     1   0.14613 214990.656000
     39     40     1   0.14056 289591.376000
     39     46     1   0.14056 289591.376000
     40     41     1   0.13986 296436.400000
     40     48     1   0.14907 219944.512000
     41     43     1   0.13986 296436.400000
     43     44     1   0.13986 296436.400000
     43     51     1   0.14907 219944.512000
     44     46     1   0.13986 296436.400000
     48     49     1   0.12600 494214.080000
     48     50     1   0.12600 494214.080000
     51     52     1   0.12190 494214.080000
     51     53     1   0.13790 357815.680000
     53     55     1   0.14620 275056.160000
     55     58     1   0.15354 191535.152000
     58     61     1   0.14273 236203.536000
     61     62     1   0.14273 236203.536000
     62     65     1   0.15354 191535.152000
     65     68     1   0.14273 236203.536000
     68     69     1   0.14273 236203.536000
     69     72     1   0.15354 191535.152000
     72     75     1   0.14640 273298.880000
     75     77     1   0.13360 349698.720000
     77     78     1   0.13986 296436.400000
     77     84     1   0.13986 296436.400000
     78     79     1   0.13986 296436.400000
     78     86     1   0.14696 209367.360000
     79     81     1   0.13986 296436.400000
     81     82     1   0.13986 296436.400000
     81     89     1   0.14696 209367.360000
     82     84     1   0.13986 296436.400000
     86     87     1   0.12311 302704.032000
     86     88     1   0.12311 302704.032000
     89     90     1   0.12311 302704.032000
     89     91     1   0.12311 302704.032000
      5      6     1   0.10860 301825.392000
      7      8     1   0.10860 301825.392000
     10     11     1   0.10860 301825.392000
     13     14     1   0.10969 288043.296000
     13     15     1   0.10969 288043.296000
     13     16     1   0.10969 288043.296000
     17     18     1   0.10969 288043.296000
     17     19     1   0.10969 288043.296000
     17     20     1   0.10969 288043.296000
     23     24     1   0.10860 301825.392000
     25     26     1   0.10860 301825.392000
     28     29     1   0.10860 301825.392000
     31     32     1   0.10969 288043.296000
     31     33     1   0.10969 288043.296000
     31     34     1   0.10969 288043.296000
     35     36     1   0.10969 288043.296000
     35     37     1   0.10969 288043.296000
     35     38     1   0.10969 288043.296000
     41     42     1   0.10860 301825.392000
     44     45     1   0.10860 301825.392000
     46     47     1   0.10860 301825.392000
     53     54     1   0.10130 337397.760000
     55     56     1   0.10969 288043.296000
     55     57     1   0.10969 288043.296000
     58     59     1   0.10969 288043.296000
     58     60     1   0.10969 288043.296000
     62     63     1   0.10969 288043.296000
     62     64     1   0.10969 288043.296000
     65     66     1   0.10969 288043.296000
     65     67     1   0.10969 288043.296000
     69     70     1   0.10969 288043.296000
     69     71     1   0.10969 288043.296000
     72     73     1   0.10969 288043.296000
     72     74     1   0.10969 288043.296000
     75     76     1   0.10120 338569.280000
     79     80     1   0.10860 301825.392000
     82     83     1   0.10860 301825.392000
     84     85     1   0.10860 301825.392000

[ pairs ]
;    ai     aj funct         c0         c1         c2         c3
      1      2     1
      1      5     1
      1      9     1
      1     23     1
      1     27     1
      2     10     1
      2      7     1
      2     28     1
      2     25     1
      2     41     1
      2     48     1
      2     44     1
      3     22     1
      3     28     1
      3     39     1
      3      7     1
      3     12     1
      4     21     1
      4     23     1
      4     40     1
      4     46     1
      4      9     1
      5     22     1
      5     39     1
      5     10     1
      5     12     1
      7     13     1
      7     17     1
     21     10     1
     10     13     1
     10     17     1
     21     39     1
     21     25     1
     21     30     1
     22     40     1
     22     46     1
     22     27     1
     23     39     1
     23     28     1
     23     30     1
     25     31     1
     25     35     1
     28     31     1
     28     35     1
     39     43     1
     39     49     1
     39     50     1
     40     44     1
     40     51     1
     41     46     1
     41     49     1
     41     50     1
     41     52     1
     41     53     1
     43     48     1
     43     55     1
     44     52     1
     44     53     1
     46     48     1
     46     51     1
     51     58     1
     52     55     1
     53     61     1
     55     62     1
     58     65     1
     61     68     1
     62     69     1
     65     72     1
     68     75     1
     69     77     1
     72     78     1
     72     84     1
     75     79     1
     75     86     1
     75     82     1
     77     81     1
     77     87     1
     77     88     1
     78     82     1
     78     89     1
     79     84     1
     79     87     1
     79     88     1
     79     90     1
     79     91     1
     81     86     1
     82     90     1
     82     91     1
     84     86     1
     84     89     1
      1     11     1
      1     29     1
      2      6     1
      2     24     1
      2     47     1
      3      6     1
      4     11     1
      4      8     1
      6      8     1
      6      9     1
      7     11     1
      8     10     1
      8     12     1
      9     14     1
      9     15     1
      9     16     1
      9     18     1
      9     19     1
      9     20     1
     11     12     1
     13     18     1
     13     19     1
     13     20     1
     14     17     1
     15     17     1
     16     17     1
     21     24     1
     22     29     1
     22     26     1
     24     26     1
     24     27     1
     25     29     1
     26     28     1
     26     30     1
     27     32     1
     27     33     1
     27     34     1
     27     36     1
     27     37     1
     27     38     1
     29     30     1
     31     36     1
     31     37     1
     31     38     1
     32     35     1
     33     35     1
     34     35     1
     39     42     1
     39     45     1
     40     47     1
     41     45     1
     42     48     1
     42     44     1
     42     51     1
     43     47     1
     43     54     1
     45     51     1
     45     47     1
     51     56     1
     51     57     1
     52     54     1
     53     59     1
     53     60     1
     54     56     1
     54     57     1
     54     58     1
     56     59     1
     56     60     1
     56     61     1
     57     59     1
     57     60     1
     57     61     1
     58     63     1
     58     64     1
     59     62     1
     60     62     1
     61     66     1
     61     67     1
     63     66     1
     63     67     1
     63     68     1
     64     66     1
     64     67     1
     64     68     1
     65     70     1
     65     71     1
     66     69     1
     67     69     1
     68     73     1
     68     74     1
     69     76     1
     70     73     1
     70     74     1
     70     75     1
     71     73     1
     71     74     1
     71     75     1
     73     76     1
     73     77     1
     74     76     1
     74     77     1
     75     85     1
     76     78     1
     76     84     1
     77     80     1
     77     83     1
     78     85     1
     79     83     1
     80     86     1
     80     82     1
     80     89     1
     81     85     1
     83     89     1
     83     85     1

[ angles ]
;    ai     aj     ak funct         c0         c1         c2         c3
      1      3      4     1   119.1100509 661.072000
      1      3     10     1   119.1100509 661.072000
      1     21     22     1   119.1100509 661.072000
      1     21     28     1   119.1100509 661.072000
      2      4      3     1   120.7300518 529.945440
      2      4      5     1   120.7300518 529.945440
      2     22     21     1   120.7300518 529.945440
      2     22     23     1   120.7300518 529.945440
      2     39     40     1   121.1000519 512.958400
      2     39     46     1   121.1000519 512.958400
      3      1     21     1   119.8700513 750.358560
      3      4      5     1   120.0200517 532.790560
      3     10      9     1   120.0200517 532.790560
      4      2     22     1   118.4100506 533.794720
      4      2     39     1   121.1000519 512.958400
      4      3     10     1   120.0200517 532.790560
      4      5      7     1   120.0200517 532.790560
      5      7      9     1   120.0200517 532.790560
      7      9     10     1   120.0200517 532.790560
      7      9     12     1   121.1300520 562.162240
      9     12     13     1   119.5300513 643.833920
      9     12     17     1   119.5300513 643.833920
     10      9     12     1   121.1300520 562.162240
     13     12     17     1   116.5600501 639.566240
     21     22     23     1   120.0200517 532.790560
     21     28     27     1   120.0200517 532.790560
     22      2     39     1   121.1000519 512.958400
     22     21     28     1   120.0200517 532.790560
     22     23     25     1   120.0200517 532.790560
     23     25     27     1   120.0200517 532.790560
     25     27     28     1   120.0200517 532.790560
     25     27     30     1   121.1300520 562.162240
     27     30     31     1   119.5300513 643.833920
     27     30     35     1   119.5300513 643.833920
     28     27     30     1   121.1300520 562.162240
     31     30     35     1   116.5600501 639.566240
     39     40     41     1   120.7300518 529.945440
     39     40     48     1   120.3300516 538.062400
     39     46     44     1   120.7300518 529.945440
     40     39     46     1   118.4100506 533.794720
     40     41     43     1   120.0200517 532.790560
     40     48     49     1   122.6000525 652.369280
     40     48     50     1   122.6000525 652.369280
     41     40     48     1   120.3300516 514.129920
     41     43     44     1   120.0200517 532.790560
     41     43     51     1   120.3300516 514.129920
     43     44     46     1   120.0200517 532.790560
     43     51     52     1   122.6000525 652.369280
     43     51     53     1   115.2500497 566.513600
     44     43     51     1   120.3300516 514.129920
     49     48     50     1   130.1600559 878.137920
     51     53     55     1   120.6900519 530.531200
     52     51     53     1   123.0500530 620.905600
     53     55     58     1   111.6100477 551.451200
     55     58     61     1   107.6200464 648.017920
     58     61     62     1   113.6000487 739.145440
     61     62     65     1   107.6200464 648.017920
     62     65     68     1   107.6200464 648.017920
     65     68     69     1   113.6000487 739.145440
     68     69     72     1   107.6200464 648.017920
     69     72     75     1   110.4600475 553.961600
     72     75     77     1   119.9800512 530.531200
     75     77     78     1   120.9500521 571.534400
     75     77     84     1   120.9500521 571.534400
     77     78     79     1   120.0200517 532.790560
     77     78     86     1   119.0000510 553.292160
     77     84     82     1   120.0200517 532.790560
     78     77     84     1   120.0200517 532.790560
     78     79     81     1   120.0200517 532.790560
     78     86     87     1   117.7600506 829.101440
     78     86     88     1   117.7600506 829.101440
     79     78     86     1   119.0000510 553.292160
     79     81     82     1   120.0200517 532.790560
     79     81     89     1   119.0000510 553.292160
     81     82     84     1   120.0200517 532.790560
     81     89     90     1   117.7600506 829.101440
     81     89     91     1   117.7600506 829.101440
     82     81     89     1   119.0000510 553.292160
     87     86     88     1   125.0500533 1096.375360
     90     89     91     1   125.0500533 1096.375360
      3     10     11     1   119.8800511 375.723200
      4      5      6     1   119.8800511 375.723200
      5      7      8     1   119.8800511 375.723200
      6      5      7     1   119.8800511 375.723200
      8      7      9     1   119.8800511 375.723200
      9     10     11     1   119.8800511 375.723200
     12     13     14     1   109.6800468 401.412960
     12     13     15     1   109.6800468 401.412960
     12     13     16     1   109.6800468 401.412960
     12     17     18     1   109.6800468 401.412960
     12     17     19     1   109.6800468 401.412960
     12     17     20     1   109.6800468 401.412960
     14     13     15     1   108.5500468 298.235520
     14     13     16     1   108.5500468 298.235520
     15     13     16     1   108.5500468 298.235520
     18     17     19     1   108.5500468 298.235520
     18     17     20     1   108.5500468 298.235520
     19     17     20     1   108.5500468 298.235520
     21     28     29     1   119.8800511 375.723200
     22     23     24     1   119.8800511 375.723200
     23     25     26     1   119.8800511 375.723200
     24     23     25     1   119.8800511 375.723200
     26     25     27     1   119.8800511 375.723200
     27     28     29     1   119.8800511 375.723200
     30     31     32     1   109.6800468 401.412960
     30     31     33     1   109.6800468 401.412960
     30     31     34     1   109.6800468 401.412960
     30     35     36     1   109.6800468 401.412960
     30     35     37     1   109.6800468 401.412960
     30     35     38     1   109.6800468 401.412960
     32     31     33     1   108.5500468 298.235520
     32     31     34     1   108.5500468 298.235520
     33     31     34     1   108.5500468 298.235520
     36     35     37     1   108.5500468 298.235520
     36     35     38     1   108.5500468 298.235520
     37     35     38     1   108.5500468 298.235520
     39     46     47     1   119.8200516 374.300640
     40     41     42     1   119.8800511 375.723200
     42     41     43     1   119.8800511 375.723200
     43     44     45     1   119.8800511 375.723200
     44     46     47     1   119.8800511 375.723200
     45     44     46     1   119.8800511 375.723200
     51     53     54     1   117.5500507 404.174400
     53     55     56     1   108.8800464 416.726400
     53     55     57     1   108.8800464 416.726400
     54     53     55     1   117.6800502 383.254400
     55     58     59     1   109.5900471 362.167040
     55     58     60     1   109.5900471 362.167040
     56     55     57     1   108.5500468 298.235520
     56     55     58     1   109.5900471 362.167040
     57     55     58     1   109.5900471 362.167040
     59     58     60     1   108.5500468 298.235520
     59     58     61     1   110.3400472 470.281600
     60     58     61     1   110.3400472 470.281600
     61     62     63     1   110.3400472 470.281600
     61     62     64     1   110.3400472 470.281600
     62     65     66     1   109.5900471 362.167040
     62     65     67     1   109.5900471 362.167040
     63     62     64     1   108.5500468 298.235520
     63     62     65     1   109.5900471 362.167040
     64     62     65     1   109.5900471 362.167040
     66     65     67     1   108.5500468 298.235520
     66     65     68     1   110.3400472 470.281600
     67     65     68     1   110.3400472 470.281600
     68     69     70     1   110.3400472 470.281600
     68     69     71     1   110.3400472 470.281600
     69     72     73     1   109.5900471 362.167040
     69     72     74     1   109.5900471 362.167040
     70     69     71     1   108.5500468 298.235520
     70     69     72     1   109.5900471 362.167040
     71     69     72     1   109.5900471 362.167040
     72     75     76     1   115.9900499 385.764800
     73     72     74     1   108.5500468 298.235520
     73     72     75     1   109.7900472 415.052800
     74     72     75     1   109.7900472 415.052800
     76     75     77     1   116.0700497 405.011200
     77     84     85     1   119.8800511 375.723200
     78     79     80     1   119.8800511 375.723200
     80     79     81     1   119.8800511 375.723200
     81     82     83     1   119.8800511 375.723200
     82     84     85     1   119.8800511 375.723200
     83     82     84     1   119.8800511 375.723200

[ dihedrals ]
   1    3    4    2  1    180.000   15.16700 2
   1    3    4    5  1    180.000   15.16700 2
   1    3   10    9  1    180.000   15.16700 2
   1   21   22    2  1    180.000   15.16700 2
   1   21   22   23  1    180.000   15.16700 2
   1   21   28   27  1    180.000   15.16700 2
   2    4    3   10  1    180.000   15.16700 2
   2    4    5    7  1    180.000   15.16700 2
   2   22   21   28  1    180.000   15.16700 2
   2   22   23   25  1    180.000   15.16700 2
   2   39   40   41  1    180.000   15.16700 2
   2   39   40   48  1    180.000   15.16700 2
   2   39   46   44  1    180.000   15.16700 2
   3    1   21   22  1    180.000    3.76560 2
   3    1   21   28  1    180.000    3.76560 2
   3    4    2   22  1    180.000   15.16700 2
   3    4    2   39  1    180.000   15.16700 2
   3    4    5    7  1    180.000   15.16700 2
   3   10    9    7  1    180.000   15.16700 2
   3   10    9   12  1    180.000   15.16700 2
   4    2   22   21  1    180.000   15.16700 2
   4    2   22   23  1    180.000   15.16700 2
   4    2   39   40  1    180.000    3.20076 2
   4    2   39   46  1    180.000    3.20076 2
  21    1    3    4  1    180.000    3.76560 2
   4    3   10    9  1    180.000   15.16700 2
   4    5    7    9  1    180.000   15.16700 2
   5    4    2   22  1    180.000   15.16700 2
   5    4    2   39  1    180.000   15.16700 2
   5    4    3   10  1    180.000   15.16700 2
   5    7    9   10  1    180.000   15.16700 2
   5    7    9   12  1    180.000   15.16700 2
   7    9   12   13  1    180.000   10.04160 2
   7    9   12   17  1    180.000   10.04160 2
  21    1    3   10  1    180.000    3.76560 2
  10    9   12   13  1    180.000   10.04160 2
  10    9   12   17  1    180.000   10.04160 2
  21   22    2   39  1    180.000   15.16700 2
  21   22   23   25  1    180.000   15.16700 2
  21   28   27   25  1    180.000   15.16700 2
  21   28   27   30  1    180.000   15.16700 2
  22    2   39   40  1    180.000    3.20076 2
  22    2   39   46  1    180.000    3.20076 2
  22   21   28   27  1    180.000   15.16700 2
  22   23   25   27  1    180.000   15.16700 2
  23   22    2   39  1    180.000   15.16700 2
  23   22   21   28  1    180.000   15.16700 2
  23   25   27   28  1    180.000   15.16700 2
  23   25   27   30  1    180.000   15.16700 2
  25   27   30   31  1    180.000   10.04160 2
  25   27   30   35  1    180.000   10.04160 2
  28   27   30   31  1    180.000   10.04160 2
  28   27   30   35  1    180.000   10.04160 2
  39   40   41   43  1    180.000   15.16700 2
  39   40   48   49  1    180.000    4.18400 2
  39   40   48   50  1    180.000    4.18400 2
  39   46   44   43  1    180.000   15.16700 2
  40   39   46   44  1    180.000   15.16700 2
  40   41   43   44  1    180.000   15.16700 2
  40   41   43   51  1    180.000   15.16700 2
  41   40   39   46  1    180.000   15.16700 2
  41   40   48   49  1    180.000    2.42672 2
  41   40   48   50  1    180.000    2.42672 2
  41   43   44   46  1    180.000   15.16700 2
  41   43   51   52  1    180.000    2.42672 2
  41   43   51   53  1    180.000    4.18400 2
  43   41   40   48  1    180.000   15.16700 2
  43   51   53   55  1    180.000   10.46000 2
  44   43   51   52  1    180.000    2.42672 2
  44   43   51   53  1    180.000    4.18400 2
  46   39   40   48  1    180.000   15.16700 2
  46   44   43   51  1    180.000   15.16700 2
  51   53   55   58  1      0.000    2.21752 1
  51   53   55   58  1    180.000    0.62760 3
  51   53   55   58  1    180.000    2.09200 4
  52   51   53   55  1    180.000   10.46000 2
  53   55   58   61  1      0.000    0.65084 3
  55   58   61   62  1    180.000    3.68192 1
  55   58   61   62  1      0.000    0.33472 2
  55   58   61   62  1      0.000    3.13800 3
  58   61   62   65  1    180.000    3.68192 1
  58   61   62   65  1      0.000    0.33472 2
  58   61   62   65  1      0.000    3.13800 3
  61   62   65   68  1      0.000    0.75312 1
  61   62   65   68  1      0.000    3.76560 2
  61   62   65   68  1      0.000    2.09200 3
  62   65   68   69  1    180.000    3.68192 1
  62   65   68   69  1      0.000    0.33472 2
  62   65   68   69  1      0.000    3.13800 3
  65   68   69   72  1    180.000    3.68192 1
  65   68   69   72  1      0.000    0.33472 2
  65   68   69   72  1      0.000    3.13800 3
  68   69   72   75  1      0.000    0.65084 3
  72   75   77   78  1    180.000   10.04160 2
  72   75   77   84  1    180.000   10.04160 2
  75   77   78   79  1    180.000   15.16700 2
  75   77   78   86  1    180.000   15.16700 2
  75   77   84   82  1    180.000   15.16700 2
  77   78   79   81  1    180.000   15.16700 2
  77   78   86   87  1    180.000    3.01248 2
  77   78   86   88  1    180.000    3.01248 2
  77   84   82   81  1    180.000   15.16700 2
  78   77   84   82  1    180.000   15.16700 2
  78   79   81   82  1    180.000   15.16700 2
  78   79   81   89  1    180.000   15.16700 2
  79   78   77   84  1    180.000   15.16700 2
  79   78   86   87  1    180.000    3.01248 2
  79   78   86   88  1    180.000    3.01248 2
  79   81   82   84  1    180.000   15.16700 2
  79   81   89   90  1    180.000    3.01248 2
  79   81   89   91  1    180.000    3.01248 2
  81   79   78   86  1    180.000   15.16700 2
  82   81   89   90  1    180.000    3.01248 2
  82   81   89   91  1    180.000    3.01248 2
  84   77   78   86  1    180.000   15.16700 2
  84   82   81   89  1    180.000   15.16700 2
   4   22    2   39  4    180.000    4.60240 2
   1    3   10    4  4    180.000    4.60240 2
   3    5    4    2  4    180.000    4.60240 2
   7   10    9   12  4    180.000    4.60240 2
  13   17   12    9  4    180.000    4.60240 2
   1   21   28   22  4    180.000    4.60240 2
  21   23   22    2  4    180.000    4.60240 2
  25   28   27   30  4    180.000    4.60240 2
  31   35   30   27  4    180.000    4.60240 2
  40   46   39    2  4    180.000    4.60240 2
  48   41   40   39  4    180.000    4.60240 2
  51   41   43   44  4    180.000    4.60240 2
  40   49   48   50  4    180.000    4.60240 2
  43   53   51   52  4    180.000   43.93200 2
  78   84   77   75  4    180.000    4.60240 2
  77   79   78   86  4    180.000    4.60240 2
  79   82   81   89  4    180.000    4.60240 2
  78   87   86   88  4    180.000    4.60240 2
  81   90   89   91  4    180.000    4.60240 2
   1    3   10   11  1    180.000   15.16700 2
   1   21   28   29  1    180.000   15.16700 2
   2    4    5    6  1    180.000   15.16700 2
   2   22   23   24  1    180.000   15.16700 2
   2   39   46   47  1    180.000   15.16700 2
   3    4    5    6  1    180.000   15.16700 2
   4    3   10   11  1    180.000   15.16700 2
   4    5    7    8  1    180.000   15.16700 2
   6    5    7    8  1    180.000   15.16700 2
   6    5    7    9  1    180.000   15.16700 2
   7    9   10   11  1    180.000   15.16700 2
   8    7    9   10  1    180.000   15.16700 2
   8    7    9   12  1    180.000   15.16700 2
   9   12   13   14  1      0.000    1.38909 2
   9   12   13   15  1      0.000    1.38909 2
   9   12   13   16  1      0.000    1.38909 2
   9   12   17   18  1      0.000    1.38909 2
   9   12   17   19  1      0.000    1.38909 2
   9   12   17   20  1      0.000    1.38909 2
  11   10    9   12  1    180.000   15.16700 2
  21   22   23   24  1    180.000   15.16700 2
  22   21   28   29  1    180.000   15.16700 2
  22   23   25   26  1    180.000   15.16700 2
  24   23   25   26  1    180.000   15.16700 2
  24   23   25   27  1    180.000   15.16700 2
  25   27   28   29  1    180.000   15.16700 2
  26   25   27   28  1    180.000   15.16700 2
  26   25   27   30  1    180.000   15.16700 2
  27   30   31   32  1      0.000    1.38909 2
  27   30   31   33  1      0.000    1.38909 2
  27   30   31   34  1      0.000    1.38909 2
  27   30   35   36  1      0.000    1.38909 2
  27   30   35   37  1      0.000    1.38909 2
  27   30   35   38  1      0.000    1.38909 2
  29   28   27   30  1    180.000   15.16700 2
  39   40   41   42  1    180.000   15.16700 2
  39   46   44   45  1    180.000   15.16700 2
  40   39   46   47  1    180.000   15.16700 2
  41   43   44   45  1    180.000   15.16700 2
  42   41   40   48  1    180.000   15.16700 2
  42   41   43   44  1    180.000   15.16700 2
  42   41   43   51  1    180.000   15.16700 2
  43   44   46   47  1    180.000   15.16700 2
  43   51   53   54  1    180.000   10.46000 2
  45   44   43   51  1    180.000   15.16700 2
  45   44   46   47  1    180.000   15.16700 2
  52   51   53   54  1      0.000    8.36800 1
  52   51   53   54  1    180.000   10.46000 2
  53   55   58   59  1      0.000    0.65084 3
  53   55   58   60  1      0.000    0.65084 3
  56   55   58   59  1      0.000    0.65084 3
  56   55   58   60  1      0.000    0.65084 3
  56   55   58   61  1      0.000    1.04600 1
  57   55   58   59  1      0.000    0.65084 3
  57   55   58   60  1      0.000    0.65084 3
  57   55   58   61  1      0.000    1.04600 1
  58   61   62   63  1      0.000    1.41001 3
  58   61   62   64  1      0.000    1.41001 3
  59   58   61   62  1      0.000    1.41001 3
  60   58   61   62  1      0.000    1.41001 3
  61   62   65   66  1      0.000    1.04600 1
  61   62   65   67  1      0.000    1.04600 1
  63   62   65   66  1      0.000    0.65084 3
  63   62   65   67  1      0.000    0.65084 3
  63   62   65   68  1      0.000    1.04600 1
  64   62   65   66  1      0.000    0.65084 3
  64   62   65   67  1      0.000    0.65084 3
  64   62   65   68  1      0.000    1.04600 1
  65   68   69   70  1      0.000    1.41001 3
  65   68   69   71  1      0.000    1.41001 3
  66   65   68   69  1      0.000    1.41001 3
  67   65   68   69  1      0.000    1.41001 3
  68   69   72   73  1      0.000    1.04600 1
  68   69   72   74  1      0.000    1.04600 1
  70   69   72   73  1      0.000    0.65084 3
  70   69   72   74  1      0.000    0.65084 3
  70   69   72   75  1      0.000    0.65084 3
  71   69   72   73  1      0.000    0.65084 3
  71   69   72   74  1      0.000    0.65084 3
  71   69   72   75  1      0.000    0.65084 3
  75   77   84   85  1    180.000   15.16700 2
  76   75   77   78  1    180.000   10.04160 2
  76   75   77   84  1    180.000   10.04160 2
  77   78   79   80  1    180.000   15.16700 2
  77   84   82   83  1    180.000   15.16700 2
  78   77   84   85  1    180.000   15.16700 2
  79   81   82   83  1    180.000   15.16700 2
  80   79   78   86  1    180.000   15.16700 2
  80   79   81   82  1    180.000   15.16700 2
  80   79   81   89  1    180.000   15.16700 2
  81   82   84   85  1    180.000   15.16700 2
  83   82   81   89  1    180.000   15.16700 2
  83   82   84   85  1    180.000   15.16700 2
   4    7    5    6  4    180.000    4.60240 2
   5    9    7    8  4    180.000    4.60240 2
   3    9   10   11  4    180.000    4.60240 2
  22   25   23   24  4    180.000    4.60240 2
  23   27   25   26  4    180.000    4.60240 2
  21   27   28   29  4    180.000    4.60240 2
  40   43   41   42  4    180.000    4.60240 2
  43   46   44   45  4    180.000    4.60240 2
  44   39   46   47  4    180.000    4.60240 2
  51   55   53   54  4    180.000    4.60240 2
  72   77   75   76  4    180.000    4.60240 2
  78   81   79   80  4    180.000    4.60240 2
  81   84   82   83  4    180.000    4.60240 2
  77   82   84   85  4    180.000    4.60240 2
