# Supplementary material for: Structural mechanisms for binding and activation of a contact-quenched fluorophore by RhoBAST
Source: Nat Commun. 2024 May 17;15:4206. doi: 10.1038/s41467-024-48478-9 (PMC11101630; doi:10.1038/s41467-024-48478-9)
Supplement: Supplementary file 5 — Supplementary Software 1 [file 41467_2024_48478_MOESM5_ESM.zip]

Archive with 6 entries (5 files):
- Supplementary Software 1/
- __MACOSX/._Supplementary Software 1
- Supplementary Software 1/.DS_Store
- __MACOSX/Supplementary Software 1/._.DS_Store
- Supplementary Software 1/qcontact0.tcl
- __MACOSX/Supplementary Software 1/._qcontact0.tcl
