# Supplementary material for: Structural mechanisms for binding and activation of a contact-quenched fluorophore by RhoBAST
Source: Nat Commun. 2024 May 17;15:4206. doi: 10.1038/s41467-024-48478-9 (PMC11101630; doi:10.1038/s41467-024-48478-9)
Supplement: Supplementary file 5 — Supplementary Software 1 [file 41467_2024_48478_MOESM5_ESM.zip › Supplementary Software 1/qcontact0.tcl]

puts "\nUsage: contact <trajectory> <group 1, a list of atom serial started at 1> <group 2, a list of atom serial started at 1>  <cutoff> <outfile>\n"

proc contact {trj grp1 grp2 cutoff outfile} {

   if {[molinfo num]} {mol delete all}
   set i 0 
   set beta 5.0
   set lambda 1.5
   set shift [expr {$lambda * $cutoff}]
   foreach alist [list $grp1 $grp2] {
      incr i 1
      set grp($i) $alist
      set atomnum($i) [llength $alist]
   }
   unset grp1 grp2 grp3

   foreach {I J} {1 2} {
      set grp($I) [lsort -integer $grp($I)]
      foreach i $grp($I) {
         if {$i in $grp($J)} {
             error "element $i from grp $I is also found in grp $J"
         }
      }
   }

   mol new $trj autobonds off waitfor all
   set inGrpList {}
   foreach i {1 2} {
      set sel($i) [atomselect top "serial $grp($i)"]
      if {[$sel($i) num] != $atomnum($i)} {
          error "something is missing: [$sel($sel) list]\n $grp($i)"
      }
      foreach j $grp($i) {
         lappend InGrpList $j
      }
   }

   set print "#$trj\n#$grp(1)\n#$grp(2)\n\n"
   set numframe [molinfo top get numframes]
   for {set iframe 0} {$iframe < $numframe} {incr iframe 1} {
      set crdlist(2) [$sel(1) get {x y z}]
      $sel(1) frame $iframe
      $sel(2) frame $iframe
      set crdlist(2) [$sel(1) get {x y z}]
      set Q 0
      foreach crd [$sel(1) get {x y z}] i $grp(1) {
          foreach crd2 $crdlist(2) j $grp(2) {
               set q [vecdist $crd $crd2]
               set q [expr {($q - $shift) * $beta}]
               set q [expr {1.0 / (1.0 + exp($q))}]
               set Q [expr {$q + $Q}] 
          }
      }
      append print [format {%6s %.2f} $iframe $Q]\n
   }

   mol delete top
   $sel(1) delete
   $sel(2) delete

   set out [open contact_${outfile}_cutoff$cutoff.dat w]
   puts -nonewline $out $print
   close $out   
   puts "$print DONE\n"
}
