# Supplementary material for: Structural mechanisms for binding and activation of a contact-quenched fluorophore by RhoBAST
Source: Nat Commun. 2024 May 17;15:4206. doi: 10.1038/s41467-024-48478-9 (PMC11101630; doi:10.1038/s41467-024-48478-9)
Supplement: Supplementary file 7 — Source Data [file 41467_2024_48478_MOESM7_ESM.xls]

## Sheet: Fig4c
	Qtq	isolated	bound
	-2.5	0	0
	2.5	0.09982	0.41281
	7.5	0.01165	0.02631
	12.5	0.01625	0.02475
	17.5	0.02672	0.02656
	22.5	0.04135	0.04088
	27.5	0.0592	0.06838
	32.5	0.07447	0.09206
	37.5	0.07702	0.08856
	42.5	0.08095	0.06438
	47.5	0.0846	0.05069
	52.5	0.0833	0.042
	57.5	0.08102	0.02819
	62.5	0.07257	0.01919
	67.5	0.06085	0.00925
	72.5	0.04895	0.00431
	77.5	0.03502	0.001
	82.5	0.02282	0.0006875
	87.5	0.0141
	92.5	0.00595
	97.5	0.00247
	102.5	0.000699983
	107.5	0.000199995

## Sheet: Fig4d
	Qxq	isolated	bound
	-2.5	0	0
	2.5	0.25039	0.757
	7.5	0.08815	0.08987
	12.5	0.04262	0.0365
	17.5	0.03827	0.03306
	22.5	0.04047	0.02612
	27.5	0.0429	0.01975
	32.5	0.05137	0.01363
	37.5	0.05907	0.00944
	42.5	0.06487	0.00819
	47.5	0.0627	0.00444
	52.5	0.05997	0.00137
	57.5	0.05515	0.000625
	62.5	0.0472	0
	67.5	0.03747	0
	72.5	0.02827	0
	77.5	0.01665	0
	82.5	0.00872	0
	87.5	0.00382
	92.5	0.0015
	97.5	0.000349991
	102.5	4.99988e-05
	107.5	0

## Sheet: Fig4e
	Qpq	isolated	bound
	-2.5	0	0
	2.5	0.27729	0.442
	7.5	0.22782	0.04638
	12.5	0.12562	0.03363
	17.5	0.09545	0.03725
	22.5	0.08257	0.063
	27.5	0.06862	0.10275
	32.5	0.04922	0.10506
	37.5	0.03352	0.07244
	42.5	0.02255	0.049
	47.5	0.01125	0.03225
	52.5	0.00495	0.01363
	57.5	0.000999975	0.00237
	62.5	0.000124997	0.00025
	67.5	0	0
	72.5	0	0
	77.5	0	0
	82.5	0	0
	87.5	0
	92.5	0
	97.5	0
	102.5	0
	107.5	0

## Sheet: Fig4f
	dxq	isolated	bound
	3.5	0.04572	0
	4.5	0.21379	0.00025
	5.5	0.27744	0.07331
	6.5	0.17312	0.24244
	7.5	0.11677	0.22731
	8.5	0.06017	0.05563
	9.5	0.01777	0.01425
	10.5	0.00875	0.00644
	11.5	0.00835	0.00912
	12.5	0.00827	0.01706
	13.5	0.0107	0.05887
	14.5	0.01327	0.12469
	15.5	0.01607	0.1115
	16.5	0.0143	0.04013
	17.5	0.00952	0.01363
	18.5	0.00465	0.00444
	19.5	0.00125	0.0009375
	20.5	4.99988e-05	0

## Sheet: Fig4g
	dpq	isolated	bound
	3.25	0.000174996	0.0005
	3.75	0.03462	0.122
	4.25	0.1241	0.19125
	4.75	0.16635	0.09513
	5.25	0.20129	0.05481
	5.75	0.17882	0.03037
	6.25	0.10305	0.025
	6.75	0.0615	0.02431
	7.25	0.0259	0.03431
	7.75	0.00975	0.02294
	8.25	0.00587	0.013
	8.75	0.0049	0.00769
	9.25	0.0052	0.00844
	9.75	0.00547	0.0065
	10.25	0.0067	0.01581
	10.75	0.00752	0.03062
	11.25	0.00835	0.05106
	11.75	0.00852	0.058
	12.25	0.0093	0.06019
	12.75	0.00827	0.06506
	13.25	0.00915	0.04512
	13.75	0.0071	0.02319
	14.25	0.0044	0.0105
	14.75	0.0023	0.00306
	15.25	0.00107	0.000875
	15.75	0.000299993	0.00025
	16.25	0

## Sheet: Fig4h
	class	bound	isolated
		Col(B)/40001	Col(C)/16000
	StackX	0.29174	0.0115
	StackP	0.02157	0.06294
	Contact-unstacked	0.58686	0.51275
	Non-contact	0.09982	0.41281

## Sheet: Fig5b
					SD	N
	WT	7.43	7.87	7.17	0.35	3
	G31C	0	0	0	2	3
	C52G	0	0	0	0	3
	G35C,C52G	0	0	0	0	3
	C52A	5.8	5.55	6	0.23	3
	G35A	0	0	0	0	3
	A50U	5.74	5.34	5.88	0.28	3
	A51U	6.16	6.1	5.55	0.34	3
	A36C	6.11	5.98	5.46	0.34	3
	U30C, A36C	6.2	6.3	5.53	0.42	3
	A36U	6.76	6.7	7.3	0.33	3
	A33G	7.51	7.53	7.23	0.17	3
	A33C	7.41	7.06	6.97	0.234	3
	G46A	6.79	6.89	6.3	0.324	3
	G47A	6.95	5.53	5.6	0.8	3
	G47C	0	0	0	0	3
	U48C	7.12	7.13	7.77	0.37	3
	U49A	5.52	5.64	5.19	0.23	0
	C8G	7.67	7.61	6.71	0.54	3
	G37A	7.08	7.55	6.61	0.47	3
	△U7	7.22	7.58	6.92	0.33	3

## Sheet: Fig5c
			TMR-DN	2.57261	1.3278	3.07054
			WT	99.6681	89.2116	111.12
			G31C	29.9585	23.7344	36.9295
			C52G	0.829876	-1.65975	0.829876
			G35C,C52G	4.81328	1.82573	2.32365
			C52A	107.635	79.2531	86.971
			G35A	1.82573	2.82158	5.80913
			A50U	-0.912863	1.82573	3.07054
			A51U	79.2531	75.5187	81.7427
			A36C	31.4523	26.971	38.4232
			U30C, A36C	48.8797	37.9253	61.8257
			A36U	94.9378	83.9834	100.415
			A33G	93.444	103.9	101.66
			A33C	78.0083	83.9834	74.7718
			G46A	125.062	121.826	111.618
			U48C	88.7137	99.6681	101.66
			U49A	18.0083	18.2573	23.7344
			G47C	2.57261	0.0829876	6.05809
			G47A	40.6639	55.6017	47.8838
			C8G	94.4398	101.66	79.751
			G37A	96.1826	94.9378	111.618
			△U7	99.6681	106.39	94.6888

## Sheet: Fig6a
		RhoBAST 0 mM Mg2+		RhoBAST 0.5 mM Mg2+		RhoBAST 1 mM Mg2+		RhoBAST 2 mM Mg2+		RhoBAST 5 mM Mg2+		RhoBAST 10 mM Mg2+		RhoBAST+TMR-DN
	0	0	0	0	0	0	0	0	0	0	0	0	0	0
	0.04131	0.00171	0.03898	0.00152	0.03813	0.00145	0.03811	0.00145	0.0375	0.00141	0.03639	0.00132	0.03787	0.00143
	0.08263	0.00681	0.07796	0.00606	0.07626	0.0058	0.07622	0.0058	0.075	0.00561	0.07278	0.00529	0.07574	0.00572
	0.12394	0.01528	0.11693	0.01361	0.1144	0.01303	0.11433	0.01301	0.11251	0.0126	0.10916	0.01187	0.11362	0.01285
	0.16526	0.02706	0.15591	0.0241	0.15253	0.02309	0.15244	0.02306	0.15001	0.02233	0.14555	0.02104	0.15149	0.02277
	0.20657	0.04207	0.19489	0.03749	0.19066	0.03591	0.19055	0.03587	0.18751	0.03475	0.18194	0.03274	0.18936	0.03542
	0.24788	0.0602	0.23387	0.05367	0.22879	0.05144	0.22866	0.05138	0.22501	0.04977	0.21833	0.04692	0.22723	0.05074
	0.2892	0.08134	0.27285	0.07255	0.26692	0.06958	0.26677	0.0695	0.26251	0.06733	0.25472	0.06349	0.2651	0.06864
	0.33051	0.10533	0.31182	0.09402	0.30506	0.09022	0.30488	0.09012	0.30002	0.08732	0.2911	0.08238	0.30298	0.08901
	0.37183	0.13203	0.3508	0.11793	0.34319	0.11325	0.34299	0.11312	0.33752	0.10963	0.32749	0.10349	0.34085	0.11174
	0.41314	0.16124	0.38978	0.14415	0.38132	0.13852	0.3811	0.13837	0.37502	0.13413	0.36388	0.12669	0.37872	0.1367
	0.45445	0.19279	0.42876	0.17251	0.41945	0.16592	0.41921	0.16574	0.41252	0.1607	0.40027	0.15188	0.41659	0.16376
	0.49577	0.22645	0.46774	0.20284	0.45758	0.19527	0.45732	0.19506	0.45002	0.18917	0.43666	0.17893	0.45446	0.19275
	0.53708	0.26201	0.50671	0.23495	0.49572	0.22641	0.49543	0.22616	0.48753	0.2194	0.47304	0.20769	0.49234	0.22353
	0.5784	0.29924	0.54569	0.26865	0.53385	0.25917	0.53354	0.25889	0.52503	0.25121	0.50943	0.23802	0.53021	0.25592
	0.61971	0.33789	0.58467	0.30373	0.57198	0.29336	0.57165	0.29305	0.56253	0.28445	0.54582	0.26976	0.56808	0.28973
	0.66102	0.37772	0.62365	0.34	0.61011	0.3288	0.60976	0.32847	0.60003	0.31893	0.58221	0.30275	0.60595	0.3248
	0.70234	0.41848	0.66263	0.37723	0.64824	0.3653	0.64787	0.36493	0.63753	0.35446	0.6186	0.33683	0.64382	0.36093
	0.74365	0.45993	0.7016	0.41521	0.68638	0.40265	0.68598	0.40226	0.67504	0.39085	0.65498	0.37183	0.6817	0.39793
	0.78497	0.50177	0.74058	0.45372	0.72451	0.44065	0.72409	0.44024	0.71254	0.42792	0.69137	0.40758	0.71957	0.43561
	0.82628	0.54377	0.77956	0.49255	0.76264	0.47911	0.7622	0.47866	0.75004	0.46547	0.72776	0.44392	0.75744	0.47375
	0.86759	0.58568	0.81854	0.53146	0.80077	0.51783	0.80031	0.51738	0.78754	0.50331	0.76415	0.48065	0.79531	0.51217
	0.90891	0.62726	0.85752	0.57025	0.8389	0.5566	0.83842	0.5561	0.82504	0.54125	0.80054	0.51759	0.83318	0.55066
	0.95022	0.66827	0.89649	0.6087	0.87704	0.59534	0.87653	0.59473	0.86255	0.5791	0.83692	0.5546	0.87106	0.58905
	0.99154	0.70706	0.93547	0.64662	0.91517	0.63433	0.91464	0.6324	0.90005	0.61668	0.87331	0.59148	0.90893	0.6255
	1.03285	0.74388	0.97445	0.68353	0.9533	0.66857	0.95275	0.67629	0.93755	0.65415	0.9097	0.62806	0.9468	0.66639
	1.07416	0.78244	1.01343	0.72327	0.99143	0.71018	0.99086	0.71346	0.97505	0.68169	0.94609	0.66417	0.98467	0.70063
	1.11548	0.8203	1.05241	0.74984	1.02956	0.74999	1.02897	0.73781	1.01255	0.72668	0.98248	0.6997	1.02254	0.73243
	1.15679	0.85991	1.09138	0.78089	1.0677	0.77177	1.06708	0.77452	1.05006	0.75261	1.01886	0.73442	1.06042	0.77072
	1.19811	0.89196	1.13036	0.81837	1.10583	0.80431	1.10519	0.81078	1.08756	0.79027	1.05525	0.76826	1.09829	0.80891
	1.23942	0.92108	1.16934	0.85516	1.14396	0.84346	1.1433	0.8459	1.12506	0.83443	1.09164	0.80074	1.13616	0.84699
	1.28073	0.94981	1.20832	0.89252	1.18209	0.88115	1.18141	0.87985	1.16256	0.86083	1.12803	0.83498	1.17403	0.86932
	1.32205	0.97778	1.2473	0.91469	1.22022	0.91408	1.21952	0.90437	1.20006	0.8838	1.16442	0.86544	1.2119	0.88861
	1.36336	1.004	1.28627	0.92934	1.25836	0.94135	1.25763	0.92766	1.23757	0.90924	1.2008	0.89016	1.24978	0.92226
	1.40468	1.02777	1.32525	0.96659	1.29649	0.95666	1.29574	0.96742	1.27507	0.93437	1.23719	0.91901	1.28765	0.9612
	1.44599	1.04999	1.36423	0.98983	1.33462	0.97828	1.33385	0.98617	1.31257	0.96338	1.27358	0.93488	1.32552	0.96369
	1.4873	1.06789	1.40321	1.02466	1.37275	1.00883	1.37196	1.00829	1.35007	0.99261	1.30997	0.97075	1.36339	1.00539
	1.52862	1.0893	1.44219	1.04375	1.41088	1.03893	1.41007	1.03086	1.38757	1.01522	1.34636	1.00267	1.40126	1.0409
	1.56993	1.1089	1.48116	1.056	1.44902	1.06075	1.44818	1.05378	1.42508	1.04091	1.38274	1.01848	1.43914	1.05811
	1.61125	1.11916	1.52014	1.07961	1.48715	1.06606	1.48629	1.07614	1.46258	1.07636	1.41913	1.00982	1.47701	1.05364
	1.65256	1.12738	1.55912	1.08436	1.52528	1.06527	1.5244	1.08833	1.50008	1.0976	1.45552	1.02382	1.51488	1.06039
	1.69387	1.1334	1.5981	1.09224	1.56341	1.08646	1.56251	1.09909	1.53758	1.11407	1.49191	1.04035	1.55275	1.07352
	1.73519	1.13778	1.63708	1.10511	1.60154	1.11683	1.60062	1.10848	1.57508	1.12837	1.5283	1.05242	1.59062	1.08533
	1.7765	1.14129	1.67605	1.11673	1.63968	1.12953	1.63873	1.10885	1.61259	1.14041	1.56468	1.03588	1.6285	1.06413
	1.81782	1.14785	1.71503	1.13208	1.67781	1.13363	1.67684	1.12905	1.65009	1.15507	1.60107	1.07604	1.66637	1.10959
	1.85913	1.1551	1.75401	1.14721	1.71594	1.13089	1.71495	1.15586	1.68759	1.16842	1.63746	1.13087	1.70424	1.17658
	1.90044	1.15532	1.79299	1.14685	1.75407	1.12205	1.75306	1.15351	1.72509	1.1649	1.67385	1.10592	1.74211	1.17002
	1.94176	1.15515	1.83197	1.14757	1.7922	1.12726	1.79117	1.14615	1.76259	1.15449	1.71024	1.08666	1.77998	1.13763
	1.98307	1.15601	1.87094	1.15328	1.83034	1.14632	1.82928	1.1421	1.8001	1.14128	1.74662	1.09878	1.81786	1.10433
	2.02439	1.15748	1.90992	1.15333	1.86847	1.15238	1.86739	1.14225	1.8376	1.14988	1.78301	1.11648	1.85573	1.12809
	2.0657	1.15624	1.9489	1.14729	1.9066	1.14582	1.9055	1.14036	1.8751	1.16338	1.8194	1.13196	1.8936	1.15938
	2.10701	1.14328	1.98788	1.13205	1.94473	1.12616	1.94361	1.12071	1.9126	1.15834	1.85579	1.11565	1.93147	1.14196
	2.14833	1.14817	2.02686	1.1313	1.98286	1.12215	1.98172	1.14361	1.9501	1.16009	1.89218	1.12895	1.96934	1.14878
	2.18964	1.13215	2.06583	1.11482	2.021	1.1205	2.01983	1.13029	1.98761	1.15031	1.92856	1.12358	2.00722	1.14543
	2.23096	1.12265	2.10481	1.10689	2.05913	1.11925	2.05794	1.12736	2.02511	1.14374	1.96495	1.12423	2.04509	1.14501
	2.27227	1.11308	2.14379	1.0934	2.09726	1.10473	2.09605	1.13037	2.06261	1.13599	2.00134	1.09815	2.08296	1.11864
	2.31358	1.10313	2.18277	1.08537	2.13539	1.09132	2.13416	1.10778	2.10011	1.12468	2.03773	1.0975	2.12083	1.1108
	2.3549	1.09087	2.22175	1.07642	2.17352	1.0772	2.17227	1.08716	2.13761	1.12404	2.07412	1.08013	2.1587	1.10802
	2.39621	1.07816	2.26072	1.0628	2.21166	1.06101	2.21038	1.07239	2.17512	1.11639	2.1105	1.07334	2.19658	1.08439
	2.43753	1.07785	2.2997	1.03975	2.24979	1.04946	2.24849	1.04936	2.21262	1.1073	2.14689	1.05155	2.23445	1.06604
	2.47884	1.05839	2.33868	1.02496	2.28792	1.02442	2.2866	1.05435	2.25012	1.07344	2.18328	1.0491	2.27232	1.05618
	2.52015	1.05151	2.37766	1.00737	2.32605	1.02834	2.32471	1.02412	2.28762	1.0663	2.21967	1.03793	2.31019	1.04314
	2.56147	1.06272	2.41664	0.9946	2.36418	1.01278	2.36282	1.03334	2.32512	1.04829	2.25606	1.00555	2.34806	1.03162
	2.60278	1.02183	2.45561	0.98132	2.40232	0.98322	2.40093	1.01094	2.36263	1.0448	2.29244	0.99353	2.38594	1.0089
	2.6441	1.0212	2.49459	0.96216	2.44045	0.97503	2.43904	0.9759	2.40013	1.02607	2.32883	0.9891	2.42381	0.99638
	2.68541	0.99704	2.53357	0.95709	2.47858	0.94549	2.47715	0.98086	2.43763	1.00627	2.36522	0.97484	2.46168	0.97381
	2.72672	1.0058	2.57255	0.93223	2.51671	0.93055	2.51526	0.96069	2.47513	0.98444	2.40161	0.95192	2.49955	0.96132
	2.76804	0.96873	2.61153	0.89577	2.55484	0.91567	2.55337	0.93628	2.51263	0.96857	2.438	0.93691	2.53742	0.96036
	2.80935	0.99965	2.6505	0.89292	2.59298	0.88211	2.59148	0.90575	2.55014	0.94943	2.47438	0.92656	2.5753	0.92196
	2.85067	0.9624	2.68948	0.87289	2.63111	0.88539	2.62959	0.89019	2.58764	0.93026	2.51077	0.91136	2.61317	0.8988
	2.89198	0.96846	2.72846	0.84504	2.66924	0.85435	2.6677	0.87628	2.62514	0.90733	2.54716	0.89862	2.65104	0.90114
	2.93329	0.95	2.76744	0.84185	2.70737	0.83538	2.70581	0.83876	2.66264	0.89272	2.58355	0.85591	2.68891	0.85872
	2.97461	0.93087	2.80642	0.80468	2.7455	0.8032	2.74392	0.85099	2.70014	0.87763	2.61994	0.82713	2.72678	0.83422
	3.01592	0.93897	2.84539	0.80705	2.78364	0.79178	2.78203	0.82952	2.73765	0.85588	2.65632	0.82173	2.76466	0.81682
	3.05724	0.96078	2.88437	0.77516	2.82177	0.76824	2.82014	0.83162	2.77515	0.84639	2.69271	0.79298	2.80253	0.81646
	3.09855	0.92351	2.92335	0.75236	2.8599	0.7623	2.85825	0.77335	2.81265	0.82469	2.7291	0.78809	2.8404	0.76321
	3.13986	0.9216	2.96233	0.73722	2.89803	0.74265	2.89636	0.76097	2.85015	0.80953	2.76549	0.76596	2.87827	0.75399
	3.18118	0.89648	3.00131	0.73621	2.93616	0.71358	2.93447	0.7173	2.88765	0.79059	2.80188	0.74686	2.91614	0.73806
	3.22249	0.91835	3.04028	0.72143	2.9743	0.70637	2.97258	0.72992	2.92516	0.75603	2.83826	0.73162	2.95402	0.74029
	3.26381	0.9108	3.07926	0.68535	3.01243	0.69419	3.01069	0.72704	2.96266	0.7526	2.87465	0.73242	2.99189	0.71788
	3.30512	0.8905	3.11824	0.69483	3.05056	0.67752	3.0488	0.69841	3.00016	0.74297	2.91104	0.7085	3.02976	0.71723
	3.34643	0.85617	3.15722	0.67108	3.08869	0.65867	3.08691	0.69943	3.03766	0.72104	2.94743	0.68825	3.06763	0.68419
	3.38775	0.90212	3.1962	0.65224	3.12682	0.64313	3.12502	0.68223	3.07516	0.70884	2.98382	0.68014	3.1055	0.67362
	3.42906	0.87018	3.23517	0.6475	3.16496	0.63342	3.16313	0.63247	3.11267	0.68998	3.0202	0.67562	3.14338	0.65633
	3.47038	0.86009	3.27415	0.62406	3.20309	0.62872	3.20124	0.64419	3.15017	0.68144	3.05659	0.64627	3.18125	0.63197
	3.51169	0.87204	3.31313	0.61328	3.24122	0.60512	3.23935	0.64231	3.18767	0.67311	3.09298	0.6379	3.21912	0.60866
	3.553	0.87378	3.35211	0.59728	3.27935	0.6005	3.27746	0.67702	3.22517	0.66961	3.12937	0.64479	3.25699	0.63989
	3.59432	0.88265	3.39109	0.60424	3.31748	0.57428	3.31557	0.62088	3.26267	0.64275	3.16576	0.61098	3.29486	0.59673
	3.63563	0.85265	3.43006	0.57204	3.35562	0.57234	3.35368	0.56078	3.30018	0.64113	3.20214	0.60871	3.33274	0.59177
	3.67695	0.88016	3.46904	0.55965	3.39375	0.57721	3.39179	0.58991	3.33768	0.61896	3.23853	0.59235	3.37061	0.57963
	3.71826	0.8643	3.50802	0.56285	3.43188	0.55508	3.4299	0.55128	3.37518	0.60503	3.27492	0.57704	3.40848	0.54561
	3.75957	0.84872	3.547	0.56342	3.47001	0.53704	3.46801	0.56989	3.41268	0.62277	3.31131	0.55459	3.44635	0.54244
	3.80089	0.83459	3.58598	0.53078	3.50814	0.52419	3.50612	0.58155	3.45018	0.60266	3.3477	0.5885	3.48422	0.57441
	3.8422	0.8382	3.62495	0.54442	3.54628	0.52943	3.54423	0.5334	3.48769	0.59003	3.38408	0.55246	3.5221	0.55312
	3.88352	0.84478	3.66393	0.52293	3.58441	0.51911	3.58234	0.56162	3.52519	0.59296	3.42047	0.5432	3.55997	0.56963
	3.92483	0.83326	3.70291	0.52557	3.62254	0.51127	3.62045	0.4928	3.56269	0.57928	3.45686	0.54062	3.59784	0.5442
	3.96614	0.84314	3.74189	0.51839	3.66067	0.49239	3.65856	0.55898	3.60019	0.57999	3.49325	0.54016	3.63571	0.49831
	4.00746	0.86967	3.78087	0.51881	3.6988	0.49207	3.69667	0.50833	3.63769	0.56092	3.52964	0.51207	3.67358	0.48508
	4.04877	0.82687	3.81984	0.4858	3.73694	0.48391	3.73478	0.53672	3.6752	0.58315	3.56602	0.52877	3.71146	0.5248
	4.09009	0.8495	3.85882	0.49114	3.77507	0.47679	3.77289	0.51708	3.7127	0.54051	3.60241	0.5044	3.74933	0.50393
	4.1314	0.83994	3.8978	0.48693	3.8132	0.46965	3.811	0.51333	3.7502	0.5481	3.6388	0.52253	3.7872	0.4862
	4.17271	0.90854	3.93678	0.46858	3.85133	0.48497	3.84911	0.52629	3.7877	0.533	3.67519	0.51158	3.82507	0.49926
	4.21403	0.83239	3.97576	0.47283	3.88946	0.48867	3.88722	0.47983	3.8252	0.55685	3.71158	0.48562	3.86294	0.48614
	4.25534	0.85841	4.01473	0.49579	3.9276	0.4482	3.92533	0.45631	3.86271	0.52957	3.74796	0.50106	3.90082	0.48414
	4.29666	0.85719	4.05371	0.46781	3.96573	0.48572	3.96344	0.53208	3.90021	0.53293	3.78435	0.47136	3.93869	0.46414
	4.33797	0.85488	4.09269	0.47861	4.00386	0.46474	4.00155	0.49045	3.93771	0.51471	3.82074	0.48736	3.97656	0.46317
	4.37928	0.84774	4.13167	0.4654	4.04199	0.44093	4.03966	0.54527	3.97521	0.53406	3.85713	0.48606	4.01443	0.46816
	4.4206	0.83746	4.17065	0.46261	4.08012	0.42925	4.07777	0.4364	4.01271	0.49857	3.89352	0.4681	4.0523	0.44027
	4.46191	0.86504	4.20962	0.46496	4.11826	0.42788	4.11588	0.47297	4.05022	0.49645	3.9299	0.47314	4.09018	0.49403
	4.50323	0.87546	4.2486	0.46227	4.15639	0.44158	4.15399	0.44245	4.08772	0.50233	3.96629	0.47378	4.12805	0.4676
	4.54454	0.88649	4.28758	0.43986	4.19452	0.41799	4.1921	0.46523	4.12522	0.51284	4.00268	0.49961	4.16592	0.45915
	4.58585	0.85626	4.32656	0.45163	4.23265	0.43212	4.23021	0.41422	4.16272	0.48503	4.03907	0.48173	4.20379	0.45293
	4.62717	0.91598	4.36554	0.44893	4.27078	0.41895	4.26832	0.48528	4.20022	0.51461	4.07546	0.459	4.24166	0.46985
	4.66848	0.88475	4.40451	0.4217	4.30892	0.41716	4.30643	0.41103	4.23773	0.49155	4.11184	0.46643	4.27954	0.45389
	4.7098	0.88031	4.44349	0.43818	4.34705	0.40119	4.34454	0.42609	4.27523	0.48318	4.14823	0.44863	4.31741	0.47176
	4.75111	0.88429	4.48247	0.4267	4.38518	0.42096	4.38265	0.43939	4.31273	0.48791	4.18462	0.48077	4.35528	0.47491
	4.79242	0.87044	4.52145	0.41654	4.42331	0.42254	4.42076	0.3702	4.35023	0.49523	4.22101	0.46399	4.39315	0.44815
	4.83374	0.87123	4.56043	0.4173	4.46144	0.38726	4.45887	0.39496	4.38773	0.49253	4.2574	0.46816	4.43102	0.42454
	4.87505	0.90088	4.5994	0.43187	4.49958	0.41368	4.49698	0.43393	4.42524	0.48048	4.29378	0.43404	4.4689	0.45046
	4.91637	0.84503	4.63838	0.42969	4.53771	0.37762	4.53509	0.39897	4.46274	0.47677	4.33017	0.48796	4.50677	0.43838
	4.95768	0.88496	4.67736	0.43872	4.57584	0.3989	4.5732	0.34338	4.50024	0.48369	4.36656	0.44682	4.54464	0.46003
	4.99899	0.86234	4.71634	0.42102	4.61397	0.42435	4.61131	0.39465	4.53774	0.49224	4.40295	0.43157	4.58251	0.44054
	5.04031	0.95618	4.75532	0.41103	4.6521	0.40279	4.64942	0.36744	4.57524	0.46343	4.43934	0.44586	4.62038	0.43439
	5.08162	0.87399	4.79429	0.41719	4.69024	0.39336	4.68753	0.46893	4.61275	0.44573	4.47572	0.4909	4.65826	0.44187
	5.12294	0.8751	4.83327	0.40778	4.72837	0.36151	4.72564	0.41553	4.65025	0.46646	4.51211	0.41997	4.69613	0.44179
	5.16425	0.94973	4.87225	0.37222	4.7665	0.38667	4.76375	0.42276	4.68775	0.4921	4.5485	0.45162	4.734	0.4724
	5.20556	0.95922	4.91123	0.39524	4.80463	0.38912	4.80186	0.44397	4.72525	0.46173	4.58489	0.46584	4.77187	0.46174
	5.24688	0.9619	4.95021	0.42004	4.84276	0.36013	4.83997	0.45869	4.76275	0.49566	4.62128	0.43903	4.80974	0.4508
	5.28819	0.89647	4.98918	0.40001	4.8809	0.38031	4.87808	0.4048	4.80026	0.47673	4.65766	0.46273	4.84762	0.474
	5.32951	0.91782	5.02816	0.38152	4.91903	0.35613	4.91619	0.37697	4.83776	0.47627	4.69405	0.42626	4.88549	0.39808
	5.37082	0.90951	5.06714	0.38143	4.95716	0.39259	4.9543	0.33635	4.87526	0.47733	4.73044	0.42062	4.92336	0.42222
	5.41213	0.85178	5.10612	0.39868	4.99529	0.35033	4.99241	0.41948	4.91276	0.46957	4.76683	0.44199	4.96123	0.45248
	5.45345	0.92321	5.1451	0.37826	5.03342	0.38402	5.03052	0.33637	4.95026	0.47013	4.80322	0.43022	4.9991	0.38211
	5.49476	0.9649	5.18407	0.36666	5.07156	0.34659	5.06863	0.35366	4.98777	0.47922	4.8396	0.40899	5.03698	0.46492
	5.53608	0.96031	5.22305	0.37791	5.10969	0.35282	5.10674	0.35369	5.02527	0.47609	4.87599	0.43646	5.07485	0.40426
	5.57739	0.92369	5.26203	0.39072	5.14782	0.34326	5.14485	0.44429	5.06277	0.46446	4.91238	0.47519	5.11272	0.47026
	5.6187	0.95007	5.30101	0.34794	5.18595	0.32937	5.18296	0.4687	5.10027	0.47973	4.94877	0.44508	5.15059	0.45987
	5.66002	0.96762	5.33999	0.37259	5.22408	0.32642	5.22107	0.25121	5.13777	0.46282	4.98516	0.44763	5.18846	0.44387
	5.70133	0.94897	5.37896	0.36717	5.26222	0.37748	5.25918	0.33237	5.17528	0.48017	5.02154	0.43763	5.22634	0.42468
	5.74265	0.97493	5.41794	0.38711	5.30035	0.34889	5.29729	0.37361	5.21278	0.47803	5.05793	0.42274	5.26421	0.44695
	5.78396	0.91799	5.45692	0.36594	5.33848	0.3046	5.3354	0.3407	5.25028	0.46186	5.09432	0.43676	5.30208	0.4645
	5.82527	0.93208	5.4959	0.32335	5.37661	0.35642	5.37351	0.43478	5.28778	0.42679	5.13071	0.38747	5.33995	0.39871
	5.86659	0.96742	5.53488	0.35783	5.41474	0.32907	5.41162	0.38791	5.32528	0.40625	5.1671	0.40868	5.37782	0.39807
	5.9079	1.00579	5.57385	0.36292	5.45288	0.37741	5.44973	0.36162	5.36279	0.46163	5.20348	0.46601	5.4157	0.45112
	5.94922	1.0114	5.61283	0.36136	5.49101	0.32737	5.48784	0.42896	5.40029	0.42885	5.23987	0.44602	5.45357	0.42394
	5.99053	1.04045	5.65181	0.36172	5.52914	0.31916	5.52595	0.36896	5.43779	0.48127	5.27626	0.4081	5.49144	0.38976
	6.03184	1.00194	5.69079	0.3646	5.56727	0.30254	5.56406	0.26942	5.47529	0.46894	5.31265	0.41858	5.52931	0.46694
	6.07316	0.90945	5.72977	0.32823	5.6054	0.36063	5.60217	0.35532	5.51279	0.44911	5.34904	0.38462	5.56718	0.45913
	6.11447	0.93231	5.76874	0.31182	5.64354	0.3251	5.64028	0.45233	5.5503	0.46461	5.38542	0.42888	5.60506	0.44273
	6.15579	0.96353	5.80772	0.35637	5.68167	0.33956	5.67839	0.32606	5.5878	0.44142	5.42181	0.40229	5.64293	0.43777

## Sheet: Fig6b
		Mg2+	Rg	Erro	Dmax
		0	22.34	0.219	80
		0.5	20.6	0.148	77
		1	19.44	0.281	76
		2	19.38	0.212	75
		5	19.23	0.127	72
		10	19.03	0.121	69

[truncated: 15 more sheets: Fig6c, Fig6e, Fig6f, Fig6g, Fig7d, Supplementary Fig1b, Supplementary Fig1c, Supplementary Fig4, Supplementary Fig5b, Supplementary Fig5c, Supplementary Fig5d, Supplementary Fig5e, Supplementary Fig8a, Supplementary Fig8b, Supplementary Fig9]
